# Supplementary material for: Colon-Targeted Trans-Cinnamic Acid Ameliorates Rat Colitis by Activating GPR109A
Source: Pharmaceutics. 2022 Dec 22;15(1):41. doi: 10.3390/pharmaceutics15010041 (PMC9865397; doi:10.3390/pharmaceutics15010041)
Supplement: Supplementary file 1 [file pharmaceutics-15-00041-s001.zip]

Archive with 1 entries (1 files):
- pharmaceutics-2029028-supplementary.pdf
